# Supplementary material for: Clinical Importance of the Heel Drop Test and a New Clinical Score for Adult Appendicitis
Source: PLoS One. 2016 Oct 10;11(10):e0164574. doi: 10.1371/journal.pone.0164574 (PMC5056713; doi:10.1371/journal.pone.0164574)
Supplement: S1 Table — (XLSX) [file pone.0164574.s001.xlsx]

## Sheet: Sheet1
Version 2.
Clinical importance of the heel drop test and a new clinical score for adult appendicitis
1: yes, 0: no
Institution	No	Age	Gender	Anorexia	Nausea /vomiting	Pain migration	Body temperature	WBC count	Neutrophil %	CRP	RLQ rebound tenderness	Muscular defense	Psoas sign	Rovsing's sign	Obturator sign	Heel drop sign	swelling	diameter (mm)	appendicolith	peri-fat infiltration	peri-fluid collection	perforation	abscess	Treatment	Final diagnosis	Description
1	1	32	M	0	0	0	36.7	16	75.2	2.89	0	0	0	0	0	1	1	10	0	1	1	1	0	1	3	Appendicitis
1	2	61	M	0	1	1	37.3	16.6	86.3	5.36	0	0	0	0	0	0	1	13	0	1	1	1	0	1	3	Appendicitis
1	3	44	M	1	0	1	36.9	16.1	77.3	5.15	0	1	0	0	0	0	0	4	0	0	0	0	0	2	1	Diverticulitis
1	4	47	M	0	0	1	36	9.1	72.8	4.96	1	1	1	0	0	1	1	13	0	1	1	1	1	1	3	Perforated appendicitis
1	5	56	F	0	1	0	37.3	12.1	83.4	4.18	1	0	0	0	1	1	1	8	0	0	0	0	0	1	2	Appendicitis
1	6	18	F	0	0	0	36.4	15.4	85.4	1.42	1	0	0	0	0	1	1	9	0	0	0	0	0	1	2	Appendicitis
1	7	18	F	1	1	1	36.8	17.6	86.2	0.17	0	0	0	0	0	0	0	5	0	0	0	0	0	2	1	Enteritis
1	8	18	M	1	1	1	37.7	16.7	85.3	6.18	1	1	0	0	0	1	1	13	0	1	1	0	0	1	2	Appendicitis
1	9	27	F	0	0	0	37.5	15.8	87.8	0.29	0	0	0	0	0	1	0	not visible	0	0	0	0	0	2	1	Hemorrhagic ovarian cyst
1	10	40	F	1	1	1	36.5	16.3	84.3	0.1	1	0	0	0	0	1	1	8.5	0	0	0	0	0	1	2	Appendicitis
1	11	33	M	1	1	0	38	10	86.4	1.11	0	0	0	0	0	0	0	3	0	0	0	0	0	2	1	Paralytic ileus
1	12	27	F	0	0	0	37.7	7.5	81.4	0.17	0	0	0	0	0	0	0	2	0	0	0	0	0	2	1	Colitis
1	13	29	M	1	0	1	36	10.9	60.9	0.1	1	1	1	1	1	1	1	12	1	1	0	0	0	1	2	Appendicitis
1	14	34	M	0	0	1	38.5	10.6	79.6	1.34	1	0	0	0	0	0	1	7	0	1	0	0	0	1	2	Appendicitis
1	15	29	M	0	1	1	36.5	14.7	88.6	0.41	0	0	0	0	0	0	0	4	0	0	0	0	0	2	1	jejunitis
1	16	50	F	1	0	0	36.7	5	66.5	0.25	0	0	0	0	0	0	0	4	0	0	0	0	0	2	1	NSAP
1	17	57	F	0	1	1	36.3	10.6	80.9	0.52	1	0	0	1	0	1	1	10	0	1	0	0	0	1	2	Appendicitis
1	18	19	F	1	1	0	37.7	9.5	80.5	2.76	1	1	1	0	0	1	0	5	0	0	0	0	0	2	1	Infectious colitis
1	19	30	M	1	1	1	36.7	14.3	79.2	0.41	1	0	0	1	0	1	1	11	1	1	0	0	0	2	2	Appendicitis
1	20	44	F	1	1	0	36.4	6.7	63.5	0.1	0	0	0	0	0	0	0	3	0	0	0	0	0	2	1	NSAP
1	21	16	M	1	1	1	37.2	16.8	75	1.8	1	1	1	1	1	1	1	14	1	1	0	0	0	1	2	Appendicitis
1	22	34	F	0	0	0	36.3	4.1	48.8	2.26	0	0	0	0	0	0	0	4	0	0	0	0	0	2	1	Rt ovarian cyst w/o torsion
1	23	18	F	1	1	0	36.7	8.6	74	0.1	0	0	1	0	0	0	0	4	0	0	0	0	0	2	1	Rt. ureter stone
1	24	52	F	0	1	0	35.5	11	79.2	0.2	1	1	0	0	0	1	1	17	1	1	0	0	0	1	2	Appendicitis	23023804
1	25	18	F	0	1	1	36.3	9.1	64.4	0.11	0	1	0	0	0	0	0	3	0	0	0	0	0	2	1	Rt ovarian cyst w/o torsion
1	26	24	F	0	1	1	36.9	5.7	45.9	0.1	0	0	0	0	0	0	0	4	0	0	0	0	0	2	1	Rt ovarian cyst w/o torsion
1	27	41	M	0	1	0	36.4	8.2	63.7	0.19	1	0	0	0	0	0	0	5.5	0	0	0	0	0	2	1	Paralytic ileus
1	28	38	F	0	0	0	36.5	4.7	58	2.3	1	0	0	0	0	0	1	7	1	1	0	0	0	1	2	Tuboovarian abscess
1	29	19	F	0	1	1	36.3	6.7	63.4	0.22	0	1	0	0	0	0	1	12.5	0	1	1	0	0	1	3	Appendicitis
1	30	54	M	0	1	1	36.5	7.8	51.2	0.71	1	0	0	0	0	0	1	11	0	1	1	1	0	1	3	Appendicitis
1	31	59	F	0	1	0	36.4	10.9	88.2	1.49	0	0	0	1	0	1	1	10	0	1	1	0	0	1	2	Appendicitis
1	32	61	M	1	1	1	36.8	12.3	70.5	1.75	1	0	0	0	0	0	0	5	0	0	0	0	0	2	1	Diverticulitis
1	33	54	M	0	0	0	36.3	6.8	45	0.1	0	0	0	0	0	0	0	4	1	0	0	0	0	2	1	NSAP
1	34	33	F	0	1	0	36.5	16.7	89.3	0.11	0	0	0	0	0	1	1	8.5	0	0	0	0	0	1	2	Appendicitis
1	35	31	F	1	1	0	36.7	8.1	83.1	0.54	0	0	0	0	0	0	0	5.2	0	0	0	0	0	2	1	Enteritis
1	36	17	F	1	1	0	36	8.4	70	0.4	0	0	0	0	0	0	0	5	0	0	0	0	0	2	1	Fecal stasis
1	37	54	M	0	0	1	36.5	22.4	84.8	14.47	0	0	0	0	0	0	1	9	0	1	1	0	0	1	3	Appendicitis	21237823
1	38	64	M	0	0	0	36.4	15.3	86.3	0.1	0	1	0	0	0	0	1	9	0	1	0	0	0	1	2	Appendicitis
1	39	28	F	1	0	0	37.4	14.8	71.8	7.56	1	1	0	0	0	0	0	5	0	0	1	0	0	2	1	Diverticulitis
1	40	57	F	1	1	1	37.3	14.3	76.8	0.1	1	1	1	1	0	0	1	7	0	1	1	0	0	1	2	Appendicitis
1	41	60	M	0	1	1	36.5	12.9	82.3	2.73	1	1	0	0	0	0	1	13	0	1	1	0	1	1	3	Appendicitis
1	42	39	F	0	0	0	36.8	7.7	68	0.1	0	0	0	0	0	0	0	3	0	0	0	0	0	2	1	Fecal stasis
1	43	21	F	1	1	1	37.7	21.1	83.9	7.44	1	1	1	1	1	1	1	10	0	1	1	0	0	1	2	Appendicitis
1	44	22	M	1	1	1	36.5	13.5	77	0.44	1	1	1	1	0	1	1	11	1	1	1	0	0	1	2	Appendicitis
1	45	22	F	1	1	0	37.9	11.7	80.6	0.95	1	0	0	0	0	1	0	5	0	0	0	0	0	2	1	PID
1	46	28	M	0	0	0	37.1	16.9	81.8	0.34	0	0	0	0	0	1	1	15	1	0	0	0	0	1	2	Appendicitis
1	47	55	F	0	0	0	36.5	5	57.7	0.1	1	0	0	0	0	0	0	4	1	0	0	0	0	2	1	Paralytic ileus
1	48	79	F	0	1	0	37	7.9	85.3	0.97	1	0	0	0	0	0	0	4.5	0	0	0	0	0	2	1	NSAP
1	49	16	F	0	0	1	38.6	20.2	83.6	7.51	1	0	1	0	1	1	1	13	0	1	1	1	1	1	3	Appendicitis
1	50	47	F	0	0	0	36.8	6.6	59.9	0.1	0	0	0	0	0	0	0	3	0	0	0	0	0	2	1	Hydrosalpinx
1	51	50	F	0	0	0	36.5	7.2	62.7	0.1	0	0	0	0	0	0	0	5	0	0	0	0	0	2	1	NSAP
1	52	22	F	0	0	1	36.6	10.6	62	1.57	1	0	1	1	0	1	1	8.5	0	1	0	0	0	1	2	Appendicitis
1	53	22	F	1	1	0	38.6	7	77	0.68	0	1	0	0	0	0	0	5	0	0	0	0	0	2	1	NSAP
1	54	18	F	1	1	0	37.2	8.4	75.2	0.5	1	0	1	1	1	1	0	4	0	0	0	0	0	2	1	Colitis
1	55	27	F	1	0	0	36.8	8	44.2	0.41	0	0	0	0	0	0	0	3	0	0	0	0	0	2	1	NSAP
1	56	26	F	1	1	1	36.8	12.6	89.8	0.1	1	1	0	0	0	0	0	4	0	0	0	0	2	2	1	Enteritis
1	57	30	F	0	0	1	36.1	11.1	71.2	3.8	1	1	1	1	1	1	0	6	0	1	1	0	0	2	1	PID
1	58	52	F	0	0	0	36.7	5.4	35.1	0.1	0	0	0	0	0	0	1	8	0	0	0	0	0	1	2	Appendicitis
1	59	24	F	0	0	0	38.6	2.2	74.5	10.81	1	1	1	1	1	1	1	18	0	1	1	1	0	1	3	Perforated appendicitis
1	60	47	M	1	1	1	36.7	11.2	84	18.47	1	0	0	0	0	1	1	10	0	1	1	1	0	1	3	Appendicitis
1	61	35	F	0	0	0	36.4	9.8	64	0.1	1	0	0	0	0	0	0	4	0	0	0	0	0	2	1	Paralytic ileus
1	62	59	F	0	1	0	36	11.9	85.5	0.1	1	0	0	0	0	0	0	4	0	0	0	0	0	2	1	Rt. ureter stone
1	63	66	M	1	0	0	37.2	12.8	74.3	7.23	1	0	0	0	0	1	0	3	0	0	0	0	0	2	1	Enteritis
1	64	55	F	1	1	1	35.9	20.2	87	0.29	0	0	0	0	0	0	1	7	0	1	0	0	0	1	2	Appendicitis
1	65	51	M	1	1	1	37.4	12.2	84.5	0.4	1	1	0	0	0	0	1	9.5	0	1	0	0	0	1	2	Appendicitis
1	66	31	F	1	1	0	36.7	6.4	52.8	0.1	0	0	0	0	0	0	1	7	0	0	0	0	0	1	1	Paralytic ileus
1	67	45	M	1	0	0	37.7	9.7	77.2	10.79	0	0	0	0	0	1	1	11	0	1	0	0	0	1	2	Appendicitis
1	68	25	M	0	0	0	36.2	8.8	33.3	0.1	0	0	0	0	0	1	0	5	0	0	0	0	0	2	1	Paralytic ileus
1	69	16	F	1	1	0	36.5	18.7	84.4	3.53	1	1	0	0	0	1	1	9	0	1	1	0	0	1	2	Appendicitis
1	70	36	F	1	1	1	36.6	13.4	67.3	0.1	1	1	1	0	0	1	1	7	0	1	0	0	0	1	2	Appendicitis
1	71	19	M	1	0	1	36.9	11.6	67.2	0.12	0	0	0	0	0	1	0	4	0	0	0	0	0	2	1	NSAP
1	72	51	M	1	1	1	37.6	12.6	75	4.11	1	1	1	0	0	1	1	15	0	1	1	1	1	1	3	Appendicitis
1	73	15	F	1	1	1	37.1	14.9	61.3	0.1	0	1	1	1	0	1	1	7	0	1	1	0	0	1	2	Appendicitis
1	74	42	F	1	1	1	35.3	8.8	57.5	0.1	0	1	0	0	0	0	0	3	0	0	0	0	0	2	1	Paralytic ileus
1	75	39	F	1	1	1	36.2	18.4	81.3	0.22	0	1	0	0	0	0	0	4	0	0	0	0	0	2	1	Endometriosis
1	76	55	M	0	0	1	35.2	9.2	82	6.87	0	0	0	0	0	1	1	7.7	0	0	0	0	0	2	1	Diverticulitis
1	77	37	F	1	1	1	37.5	7.8	84.7	3.09	1	0	0	0	1	1	1	10	0	1	0	0	0	1	2	Appendicitis
1	78	34	M	1	0	1	38.3	15.5	81	6.35	1	0	0	1	0	1	1	9	0	1	0	0	0	1	2	Appendicitis
1	79	34	F	0	0	0	35	13.6	67.8	1.8	1	0	0	0	1	0	0	4	0	0	0	0	0	2	1	PID
1	80	24	M	1	1	0	36.9	174	79.1	0.23	1	0	0	0	1	1	12	0	1	0	0	0	0	1	2	Appendicitis
1	81	16	F	0	0	0	36.2	6.4	63.9	0.1	1	1	1	1	0	1	0	3	0	0	0	0	0	2	1	NSAP
1	82	30	M	0	0	0	37.6	17.7	82	0.22	0	0	0	0	0	0	1	8.5	0	1	0	0	0	1	2	Appendicitis
1	83	42	F	1	1	0	37.7	4	89	1.21	1	0	0	0	1	1	0	3	0	0	0	0	0	2	1	PID
1	84	27	F	0	0	0	36.2	5.5	27.2	0.13	0	0	0	0	0	0	0	4	0	0	0	0	0	2	1	ovarian cyst
1	85	32	F	1	1	1	36.5	9	53.2	0.13	0	0	0	0	0	0	0	4	0	0	0	0	0	2	1	Rt. ureter stone
1	86	50	F	0	0	1	37	9.8	82.8	0.21	0	1	0	0	0	0	0	2	0	0	0	0	0	2	1	ovarian cyst
1	87	35	F	1	0	1	36.8	5.1	61.4	2.69	1	0	0	0	0	1	0	3	1	1	1	1	1	2	1	Diverticulitis
1	88	42	F	1	1	1	37.6	16	82.9	0.17	1	1	0	1	0	1	1	7	0	1	1	0	0	1	2	Appendicitis
1	89	30	M	1	0	1	36.2	14.3	68.4	3	1	1	1	1	1	1	1	12	0	1	1	0	0	1	2	Appendicitis
1	90	34	M	0	0	0	36.7	76.6	10.1	1.47	1	0	1	1	0	0	1	8	0	0	0	0	0	1	2	Appendicitis
1	91	34	M	0	0	1	36.9	9.4	61.2	1.31	1	1	0	0	1	1	1	13	0	1	1	0	0	1	2	Appendicitis
1	92	16	M	0	0	0	36.4	4.4	52.8	0.1	1	0	0	0	0	1	1	8.5	0	1	1	0	0	1	2	Appendicitis
1	93	31	F	1	1	1	36.8	11.5	77.4	0.1	1	0	1	0	0	1	1	9	1	0	0	0	0	1	2	Appendicitis
1	94	23	F	0	1	0	36.6	5	59.3	0.43	0	0	0	0	0	0	0	6	0	0	0	0	0	2	1	NSAP
1	95	26	F	0	0	0	36.5	7.9	70.8	4.79	1	1	0	0	0	0	0	6	1	0	0	0	0	2	1	Enteritis
1	96	33	F	1	1	0	36.5	4.6	75.1	0.1	0	0	0	0	0	0	0	3	0	0	0	0	0	2	1	Hemorrhagic ovarian cyst
1	97	17	M	1	1	1	36.3	14.1	96.7	1.28	1	0	1	0	0	1	1	17	1	0	1	0	0	1	2	Appendicitis
1	98	44	F	1	0	0	36.6	12.2	0	0	0	0	1	0	0	0	1	12	0	1	0	0	1	1	2	Appendicitis
1	99	35	F	1	1	1	38.7	17	80	7	1	1	1	1	1	1	1	13	0	1	1	0	0	1	3	Appendicitis
1	100	17	F	0	1	0	37	6.6	53.5	2.89	0	0	1	0	0	0	0	not visible	0	0	0	0	0	2	1	NSAP
1	101	35	F	0	1	0	36.4	3.8	33.1	0.36	1	0	1	0	0	1	0	3	0	0	0	0	0	2	1	NSAP
1	102	40	M	0	1	1	36.1	17.5	89.5	0.44	0	0	0	0	0	0	1	12	0	1	0	0	0	1	2	Appendicitis
1	103	52	M	0	0	1	36.3	12.4	82.2	4.42	1	1	0	0	0	0	0	not visible	0	0	1	0	0	2	1	Enteritis
1	104	59	M	0	0	1	36.9	14.3	87.6	0.1	0	1	0	0	0	1	1	17	0	1	1	1	1	1	3	Perforated appendicitis
1	105	35	M	1	1	1	36.3	22.7	73	0.1	1	1	0	0	1	1	1	15	0	1	1	0	0	1	2	Appendicitis
1	106	24	F	0	0	0	37	15.8	74	0.1	0	0	1	1	1	1	0	2	0	0	0	0	0	2	1	PID
1	107	35	F	1	1	1	36.5	13.6	89.7	0.13	1	1	1	1	1	1	1	10	1	1	1	0	0	1	2	Appendicitis
1	108	61	F	0	0	0	36.2	6.9	59.4	3.59	1	0	0	0	0	0	1	12	1	1	1	0	1	1	2	Appendicitis
1	109	51	M	0	1	1	38.2	10.9	90.6	1	1	1	0	0	0	1	1	22	1	1	1	1	0	1	3	Appendicitis
1	110	18	M	1	0	0	36.9	10	85.7	0.61	1	0	0	0	1	1	0	4	0	0	0	0	0	2	1	NSAP
1	111	40	F	0	0	0	36.6	6.6	54.9	1.67	1	0	1	0	0	1	1	8	0	1	1	0	0	1	2	Appendicitis
1	112	25	F	1	0	0	36.5	9.3	77.6	1.11	1	1	1	1	1	1	1	8.5	0	1	0	0	0	1	2	Appendicitis
1	113	20	M	1	0	0	37.1	11.9	76	1	1	1	1	1	1	1	1	13	1	1	1	0	0	1	2	Appendicitis
1	114	40	M	0	1	0	36.9	11.9	81.8	0.28	0	0	0	0	0	0	1	10	1	1	1	0	0	1	2	Appendicitis
1	115	27	F	1	0	1	36.5	18.3	88.6	0.1	0	1	1	1	1	1	1	6.5	0	1	0	0	0	2	1	PID
1	116	18	M	1	1	0	36.5	10.8	82.6	0.1	0	1	0	0	1	1	0	3	0	0	0	0	0	2	1	NSAP
1	117	43	M	0	1	1	37.8	13.1	72.4	7.57	1	1	0	0	0	0	0	not visible	0	0	0	0	0	2	1	Diverticulitis
1	118	31	F	0	0	1	37	10.9	81.5	0.1	1	0	0	0	0	1	1	10	1	1	1	0	0	1	2	Appendicitis
1	119	37	M	0	1	1	36.3	15.3	86.6	0.62	1	0	1	0	1	1	1	7	0	1	0	0	0	1	2	Appendicitis
1	120	30	F	0	1	0	37.3	16.3	90.2	1.04	1	1	0	0	0	0	1	8.5	0	1	1	0	0	1	2	Appendicitis
1	121	51	F	0	1	1	36.2	4.5	59.4	0.1	0	0	0	0	0	0	0	not visible	1	0	0	0	0	2	1	NSAP
1	122	35	F	1	1	1	36.5	9.8	64.8	7.41	1	0	0	0	0	1	1	10	0	1	0	0	0	1	2	Appendicitis
1	123	40	F	0	0	0	37	6.5	65	0.01	0	0	0	0	0	0	0	3	0	0	0	0	0	2	1	NSAP
1	124	56	F	1	1	1	36.5	5.1	60.3	0.1	1	0	1	0	1	0	0	not visible	0	0	0	0	0	2	1	PID
1	125	37	M	0	0	0	36.1	15.9	86.4	0.1	0	0	0	0	0	0	1	8	0	0	0	0	0	1	2	Appendicitis
1	126	33	M	0	0	0	36.3	9.5	47.9	0.15	0	0	0	0	0	0	0	not visible	0	0	0	0	0	2	1	Rt. ureter stone
1	127	22	F	0	1	0	37.3	11.7	71.7	0.1	0	0	1	0	1	0	0	5	0	0	0	0	0	2	1	NSAP
1	128	38	M	0	1	0	36.4	13	81	0.1	0	0	0	0	0	0	0	6	0	0	0	0	0	1	2	Appendicitis
1	129	28	F	1	1	1	36.6	8.5	58.7	0.1	0	0	0	0	0	1	0	6	0	0	0	0	0	2	1	ovarian cyst
1	130	52	M	1	0	1	35.7	5	62.1	0.1	0	0	0	0	0	0	0	6	0	0	0	0	0	2	1	Diverticulitis
1	131	54	F	0	1	1	37.6	14.4	76.5	6.4	0	0	1	0	1	1	1	11	0	1	1	0	0	1	2	Appendicitis
1	132	32	F	1	1	1	36.2	8.8	57.7	0.51	1	1	0	0	0	0	0	4	0	0	1	0	0	2	1	Infectious colitis
1	133	73	F	0	1	1	36.6	11.6	90.4	0.75	0	0	0	0	0	0	1	9	1	1	0	0	0	1	2	Appendicitis
1	134	50	M	1	0	1	38.5	19.4	85.3	17.98	0	0	0	0	0	0	1	9	1	1	1	1	1	1	3	Appendicitis
1	135	24	M	0	0	0	36.6	6.78	67.6	0.1	0	1	0	0	0	0	0	5	0	0	0	0	0	2	1	NSAP
1	136	87	M	0	1	0	36	17.2	82.5	0.11	0	0	0	0	0	0	1	18	1	1	1	0	0	1	2	Appendicitis
1	137	43	M	0	0	0	37.2	18.7	82.3	4.64	1	0	0	0	0	1	1	10	0	1	1	0	0	1	2	Appendicitis
1	138	35	M	0	0	0	37.3	6.8	68.8	2.64	0	0	0	0	0	0	0	5	0	0	0	0	0	2	1	NSAP
1	139	35	F	0	1	0	37.3	13.9	74	0.96	1	0	0	0	0	0	0	5	0	1	0	0	0	2	1	Diverticulitis
1	140	31	F	0	0	0	36.8	5.2	88.5	0.1	0	0	0	0	0	1	1	7	0	1	1	0	0	1	2	Appendicitis
1	141	17	F	0	0	0	37	8	55.6	0.1	0	0	0	0	0	0	0	3	0	0	0	0	0	2	1	NSAP
1	142	22	M	0	0	0	36.8	10.2	67.3	0.11	0	0	0	0	0	1	1	9	0	1	0	0	0	1	2	Appendicitis
1	143	35	F	0	1	0	36	8.5	63.7	0.1	0	0	0	0	0	0	0	not visible	0	0	0	0	0	2	1	NSAP
1	144	18	M	0	0	0	37	17	73.5	0.13	0	0	0	0	0	0	1	11	0	1	0	0	0	1	2	Appendicitis
1	145	60	F	0	0	0	37.6	5.5	50	0.3	0	0	0	0	1	0	1	11	1	0	0	0	0	1	2	Appendicitis
1	146	40	F	0	1	1	36.6	12.3	81.6	0.21	1	0	0	0	0	1	1	9	1	1	1	0	0	1	2	Appendicitis
1	147	34	F	0	0	0	36.4	8.7	78.3	0.21	0	0	0	0	0	0	1	7	0	0	0	0	0	1	2	Appendicitis
1	148	27	F	0	0	1	36.9	9.3	77.8	1.8	1	0	1	0	1	0	0	not visible	0	0	0	0	0	2	1	PID
1	149	39	M	0	1	0	36.1	16.2	82.6	0.27	0	0	0	0	1	1	1	11	0	1	0	0	0	1	2	Appendicitis
1	150	29	F	0	1	0	36.3	6.9	40.2	0.1	0	0	0	0	0	1	1	11	0	0	0	0	0	1	2	Appendicitis
1	151	73	F	0	0	0	37	15.4	81.6	18.9	0	0	0	0	0	0	1	10	1	1	1	1	0	1	3	Appendicitis
1	152	29	F	1	1	1	39.4	10.5	76.4	0.98	0	0	0	0	0	1	1	15	1	1	1	1	0	1	3	Appendicitis
1	153	18	M	0	0	0	37.4	12.8	79.1	0.18	0	0	0	0	0	0	1	13	1	1	1	0	0	1	2	Appendicitis
1	154	20	F	0	0	0	36.2	9.6	64	0.13	0	0	0	0	0	0	0	6	0	0	0	0	0	2	1	NSAP
1	155	28	M	0	1	0	37.8	22.6	85.6	3.49	1	0	1	0	0	1	1	12.4	0	1	0	0	0	1	2	Appendicitis
1	156	66	M	0	1	0	36.6	18.2	78.9	1.9	0	0	0	0	0	0	1	11	0	1	0	0	0	1	2	Appendicitis
1	157	46	M	0	1	0	36.1	7.8	55.6	5.56	0	0	0	0	0	1	0	6	1	1	0	0	0	2	1	Diverticulitis
1	158	73	M	0	0	0	36.8	12.5	85.1	19.8	1	1	0	0	0	1	1	14	1	1	1	1	1	1	3	Appendicitis
1	159	18	F	0	1	0	36	6.8	52.8	0.1	0	0	0	0	0	0	0	6	0	0	0	0	0	2	1	NSAP
1	160	60	F	0	1	0	37.8	12.1	77.1	0.43	1	0	1	0	0	1	1	9	1	1	1	0	0	1	2	Appendicitis
1	161	41	M	1	1	1	37.2	12.3	84.5	1.33	0	0	0	1	1	1	1	12	0	1	0	0	0	1	2	Appendicitis	appendiceal diverticulitis
1	162	17	M	0	0	0	36	6.3	49.2	0.1	0	0	0	0	0	0	0	4	0	0	0	0	0	2	1	NSAP
1	163	22	F	0	0	0	36.7	5.8	73.4	0.1	0	0	0	0	0	0	0	5	0	0	0	0	0	2	1	NSAP
1	164	38	M	1	0	0	36.4	8.4	79.1	5.78	0	1	1	1	0	1	0	4	0	0	0	0	0	2	1	NSAP
1	165	26	F	0	0	1	36	3.4	44.6	0.1	1	0	0	1	0	0	1	7.5	0	1	0	0	0	1	2	Appendicitis
1	166	37	M	0	1	0	36.8	8.9	68.8	0.3	0	0	0	0	0	1	0	3	0	0	0	0	0	2	1	renal infarction
1	167	70	F	0	1	1	37.5	7.8	77.7	0.9	1	1	0	1	0	1	1	9	0	1	0	0	0	1	2	Appendicitis
1	168	59	F	0	1	0	36.7	14.9	88.7	0.1	0	0	0	0	0	0	0	not visible	0	0	0	0	0	2	1	SB obstruction
1	169	28	F	1	0	1	37	17.1	9.05	18.63	0	0	0	0	0	1	1	15	1	1	1	1	0	1	3	Appendicitis
1	170	64	F	1	1	0	36.4	5.9	48.6	0.1	0	0	0	1	0	1	0	4	0	1	0	0	0	2	1	Diverticulitis
1	171	33	M	1	1	1	37.4	13.1	83.4	0.72	0	0	0	0	0	0	1	8	0	0	0	0	0	1	2	Appendicitis
1	172	33	F	0	0	0	37.3	7.2	50.2	0.1	0	0	0	0	0	1	1	7	0	0	0	0	0	2	1	NSAP
1	173	35	M	1	0	0	36.9	15.4	86.2	1.22	0	0	0	0	0	1	1	8	0	0	0	0	0	1	2	Appendicitis
1	174	62	F	1	1	1	37.1	12.1	73.8	0.27	0	0	0	0	0	0	1	12	0	0	0	0	0	1	2	Appendicitis
1	175	43	F	0	0	0	37.1	8.3	68.4	2.86	0	0	1	0	0	1	0	6	0	1	0	0	0	2	1	Diverticulitis
1	176	36	M	0	0	1	36.7	20.7	71.5	0.21	0	0	1	0	0	1	1	9	0	1	0	0	0	1	2	Appendicitis
1	177	23	F	1	0	1	36.6	9.4	63.5	2.66	0	0	0	0	0	1	1	7	0	1	0	0	0	1	2	Appendicitis
1	178	18	F	0	0	0	37.7	16.4	81.7	1.75	0	0	0	0	0	1	0	5	0	1	0	0	0	2	1	Diverticulitis
1	179	36	F	1	1	0	37.2	9.2	84.9	0.28	0	0	0	0	0	0	0	5	0	0	0	0	0	2	1	Paralytic ileus
1	180	47	M	0	0	0	37.2	12.7	83.2	0.45	0	0	0	0	0	0	0	6	0	0	0	0	0	2	1	Rt. ureter stone
1	181	72	F	0	1	0	39.6	9.5	85.9	7.38	0	1	1	0	0	0	1	11	0	1	1	1	0	1	3	Appendicitis
1	182	20	F	0	1	0	36.6	16	81.2	0.17	0	0	0	0	0	1	1	8	1	1	0	0	0	1	2	Appendicitis
1	183	26	M	1	0	1	37.2	12.5	77.5	7.33	0	0	0	0	0	0	0	5	0	0	0	0	0	2	1	Infectious colitis
1	184	24	F	0	0	0	36.3	4.9	56.5	0.5	0	0	0	0	0	0	0	6	0	0	0	0	0	2	1	Paralytic ileus
1	185	52	M	0	0	0	36.9	10.6	88.4	3.41	1	1	1	0	0	1	1	10	1	1	0	1	1	1	3	Perforated appendicitis
1	186	51	M	1	1	0	37.4	11.3	82	1.2	0	1	1	0	0	1	1	13	0	1	1	1	1	1	3	Perforated appendicitis
1	187	40	M	0	0	0	36.7	14.2	77.5	0.29	0	0	0	0	0	1	1	9	1	1	0	0	0	1	2	Appendicitis
1	188	18	M	1	0	0	38	12.4	76.9	12.96	0	1	1	0	1	0	0	not visible	0	0	0	0	0	2	1	Infectious colitis
1	189	44	F	0	1	0	36.4	15.2	92.4	0.13	0	0	0	0	0	0	1	15	0	1	0	0	0	1	2	Appendicitis
1	190	18	M	0	1	0	36.8	15.5	83.6	0.1	1	1	1	1	1	1	1	10	0	1	0	0	0	1	2	Appendicitis
1	191	58	F	0	1	0	36.9	6.9	71.3	0.1	0	0	0	0	0	0	0	5	0	0	0	0	0	2	1	Rt. ureter stone
1	192	44	F	0	0	0	38.2	11.5	73	13.46	1	0	0	0	0	1	0	6	0	0	0	0	0	2	1	Diverticulitis
1	193	36	M	0	0	1	36.9	13.8	79.9	0.82	0	0	0	0	1	0	1	10	0	1	0	0	1	1	3	Appendicitis
1	194	49	F	0	1	0	37.5	11.3	79.9	0.85	0	0	0	0	0	0	0	5	0	0	0	0	0	2	1	Diverticulitis
1	195	25	M	0	0	1	37	19.5	71.2	0.76	0	0	1	0	1	1	0	5	0	0	1	1	0	2	1	Diverticulitis
1	196	25	F	1	1	1	36.8	17.4	79	0.79	1	0	1	0	0	0	1	12	1	1	1	1	0	1	3	Appendicitis
1	197	30	F	0	0	0	36.7	4.3	40.4	0.1	0	0	1	0	0	0	0	5	0	0	0	0	0	2	1	NSAP
1	198	57	F	1	1	0	37.6	6.7	83	23.18	0	0	1	0	0	1	1	8.5	0	1	0	1	0	1	3	Perforated appendicitis
1	199	17	M	0	1	0	36.8	12.8	89.6	0.1	0	0	0	0	0	0	0	5	0	0	0	0	0	2	1	Rt. ureter stone
1	200	51	M	0	0	0	36.2	6.4	67.8	0.1	0	0	0	0	0	0	0	5	0	0	0	0	0	2	1	NSAP
1	201	78	F	1	1	0	37.7	10.5	80.4	5.8	0	1	1	0	0	1	1	10	0	1	1	0	0	1	2	Appendicitis
1	202	48	F	0	0	0	36.9	13.9	84.2	9.7	0	0	0	0	0	1	0	5	0	0	0	0	0	2	1	Rt ovarian cyst w/o torsion
1	203	20	F	0	0	0	37.2	11.2	83	9.63	0	0	0	0	0	0	0	5	0	0	0	0	0	2	1	Infectious colitis
1	204	58	F	1	0	0	37.2	9.5	70.4	4.62	1	1	1	1	0	1	1	10	0	1	0	0	0	1	2	Appendicitis
1	205	34	M	0	0	1	36.4	13.3	64.1	0.42	0	0	0	0	0	0	1	15	0	1	1	0	0	1	2	Appendicitis
1	206	40	F	0	0	1	36.5	13.8	87.4	0.1	0	0	0	0	0	0	1	8	0	1	0	0	0	1	2	Appendicitis
1	207	25	F	0	1	1	37.4	9.4	72.7	3.22	1	0	0	0	0	1	1	9	1	0	0	0	0	1	2	Appendicitis
1	208	20	F	0	0	1	37.1	10.2	70.7	0.22	0	1	1	0	0	0	1	12	0	1	1	0	0	1	2	Appendicitis
1	209	28	M	0	0	0	37	12.3	78.6	1.02	1	0	0	0	0	0	1	8	0	0	0	0	0	1	2	Appendicitis
1	210	40	M	0	0	1	38.8	11.1	80.1	4.43	1	1	1	0	0	1	0	3	0	0	0	0	0	2	1	Diverticulitis
1	211	35	F	1	0	1	36.3	77.4	83.1	0.18	1	0	1	0	1	1	1	8	0	0	0	0	0	1	2	Appendicitis
1	212	49	M	0	0	1	36.3	12.4	75.1	2.31	1	1	0	0	1	1	1	10	0	1	1	1	1	1	3	Appendicitis
1	213	57	M	0	0	1	36.9	11.7	73.5	7.55	1	0	0	0	1	1	1	22	0	1	1	1	1	1	3	Appendicitis
1	214	62	M	1	1	1	36.5	11	75.1	0.43	1	0	1	1	0	1	1	10	0	1	0	0	0	1	2	Appendicitis
1	215	23	F	0	0	0	36.5	13.2	80.7	0.1	1	0	0	1	1	0	0	2	0	0	0	0	0	2	1	Rt. Ovarian torsion
1	216	39	M	1	1	0	36.3	9	87.5	2.67	1	0	0	0	0	0	0	2	0	0	0	0	0	2	1	Infectious colitis
1	217	20	F	0	0	0	37.7	7.1	81.4	0.49	1	0	0	0	0	0	0	3	0	0	0	0	0	2	1	Infectious colitis
1	218	25	M	0	1	0	37.3	17.4	83.8	3.21	1	1	1	1	1	1	1	11	1	1	1	0	0	1	2	Appendicitis
1	219	39	M	0	0	0	36	15.1	76.4	6.5	1	0	1	0	0	1	1	10	0	1	0	0	0	1	2	Appendicitis
1	220	34	M	1	1	0	37.4	5.1	70.4	0.75	0	0	0	0	0	0	0	3	0	0	0	0	0	2	1	Paralytic ileus
1	221	24	M	1	1	0	36.7	9.4	69	0.37	0	0	1	0	1	1	1	8	0	0	0	0	0	1	2	Appendicitis
1	222	30	M	0	0	1	37.8	7	63.8	4.14	0	0	0	0	1	1	0	3	0	0	0	0	0	2	1	Diverticulitis
1	223	39	F	0	0	1	37.1	12.7	83.4	3.19	1	0	0	0	0	1	1	10	1	1	1	0	0	1	2	Appendicitis
1	224	20	F	0	0	0	37.1	8.6	62.2	2.72	0	0	1	0	1	1	0	5	0	0	0	0	0	2	1	PID
1	225	23	M	0	0	0	36	7.5	72.5	2.32	1	0	0	0	0	0	1	7	1	1	0	0	0	1	2	Appendicitis
2	226	18	F	1	0	1	36.5	17.4	82.7	0.93	1	1	0	1	0	1	1	10	0	1	0	0	0	1	2	Appendicitis
2	227	31	F	1	1	1	36.3	10.98	58.2	1.88	0	0	1	1	0	1	1	13	1	1	0	0	0	1	2	Appendicitis
2	228	57	F	1	1	0	36.7	5.06	72.7	1.17	1	0	1	0	0	1	1	12	1	1	1	1	1	1	3	Perforated appendicitis
2	229	53	F	0	0	1	36.4	13.23	83.7	11.14	1	1	1	0	1	1	1	13	0	1	1	1	0	1	3	Perforated appendicitis
2	230	27	F	0	0	0	36.5	6.45	57.4	0.13	1	0	1	1	1	1	0	6	0	0	0	0	0	2	1	PID
2	231	45	F	1	1	1	36.4	19.47	80	5.51	1	0	0	0	0	0	1	11	0	1	0	1	0	1	2	Appendicitis
2	232	21	F	0	1	0	36.6	14.87	84.9	0.19	1	0	0	1	1	1	1	7	0	0	0	0	0	1	2	Appendicitis
2	233	68	M	0	0	0	36.5	15.61	82	0.66	1	0	0	0	0	1	0	6	0	0	0	0	0	2	1	NSAP
2	234	23	M	1	0	0	36.7	6.71	90.7	0	1	0	0	0	0	0	0	4	0	0	0	0	0	2	1	NSAP
2	235	41	F	1	1	1	36.4	14.32	85.1	2.06	1	0	0	1	0	0	1	13	0	1	0	0	0	1	2	Appendicitis
2	236	65	F	0	0	0	36.7	6.71	90.7	0	1	0	1	1	1	1	1	30	0	1	1	1	1	1	3	Appendiceal mucocele
2	237	32	M	0	0	1	37.3	15.45	83.4	4.71	1	0	1	1	1	1	0	4	0	1	1	0	0	2	1	Diverticulitis
2	238	84	M	0	0	0	36.5	11.67	70.9	10.92	1	0	0	0	0	1	1	35	0	1	0	1	1	1	3	Appendiceal mucocele
2	239	15	M	0	1	0	36.9	14.11	82.6	0.66	1	0	0	0	1	1	1	11	1	0	0	0	0	1	2	Appendicits
2	240	43	F	0	1	1	36.5	13.31	90.3	0.08	0	0	0	0	0	0	1	8	0	1	0	0	0	1	2	Appendicits
2	241	42	F	0	0	1	36.5	8.17	88	0.13	1	0	0	0	0	0	1	11	0	1	0	0	0	1	2	Appendicits
2	242	48	F	0	0	1	36.4	10.98	86.3	0.2	1	0	1	1	0	1	0	5	0	0	0	0	0	2	1	Diverticulitis
2	243	47	F	0	1	0	36.6	4.33	46	0.8	0	1	0	1	1	1	0	5	0	0	0	0	0	2	1	Rt. kidney infarction
2	244	36	F	0	0	0	36.6	8.11	70	0.02	0	0	0	0	0	0	0	5	0	0	0	0	0	2	1	Uterine myoma
2	245	26	F	1	1	0	36.4	20.05	82.7	0.07	1	0	1	0	0	0	1	10	1	1	1	1	0	1	3	Perforated appendicitis
2	246	31	M	0	1	1	36.4	14.32	84.9	4.91	0	0	0	1	0	1	1	12	0	1	0	0	0	1	2	Appendicitis
2	247	51	F	0	0	0	36.5	12.52	82.6	11.08	1	0	0	1	1	1	1	8	0	1	0	1	1	1	3	Perforated appendicitis
2	248	17	F	1	1	0	36.9	5.54	52.1	3.43	1	0	0	0	0	1	1	8	0	1	0	0	0	1	2	Appendicitis
2	249	19	M	1	1	1	38.7	6.19	90.9	2.2	0	0	0	0	0	1	1	12	0	1	0	1	0	1	2	Appendicitis
2	250	31	F	0	0	1	36.9	16.15	78.7	9.45	1	0	1	0	0	1	1	7	0	1	0	0	1	2	2	Appendicitis
2	251	46	M	0	0	1	36.6	18.5	88.8	1.12	0	0	0	0	0	1	1	11	0	1	0	0	0	1	2	Appendicitis
2	252	42	F	1	0	0	36.5	15.01	88.9	0.14	0	0	0	0	0	0	1	8	0	1	0	0	0	1	2	Appendicitis
2	253	44	M	0	0	0	36.4	10.93	73	4.45	1	0	0	0	0	0	1	10	0	1	0	0	0	1	2	Appendicitis
2	254	23	M	0	1	0	36.1	17.01	75	0.27	0	0	1	0	0	0	1	15	1	1	0	0	0	1	2	Appendicitis
2	255	58	M	0	0	0	36.5	14.18	84.7	1.57	0	0	0	1	0	0	0	3	0	0	0	0	0	2	1	Rt. ureteric stone
2	256	36	F	0	1	0	36.5	8.05	96	0.02	0	0	1	1	0	1	0	6	0	0	0	0	0	2	1	Ileitis
2	257	22	F	0	0	0	36.4	7.21	77.7	0.08	1	0	0	0	1	0	0	5	0	0	0	0	0	2	1	PID
2	258	35	M	0	0	0	36.5	21.38	75	0.95	1	0	1	1	1	1	0	5	0	0	0	0	0	2	1	Diverticulitis
2	259	47	M	0	0	0	36.5	13	68.7	1.71	0	0	0	0	0	1	0	6.5	0	0	0	0	0	2	1	Diverticulitis
2	260	30	F	0	1	0	36.2	8.3	49.5	0.1	1	1	0	0	1	0	0	5	0	0	0	0	0	2	1	Rt. ureteric stone
2	261	22	F	0	1	0	36.5	11.19	74.4	0.02	1	0	1	1	1	1	0	4	0	0	0	0	0	2	1	Rt. ureteric stone
2	262	77	M	0	0	0	37.7	4.87	57.6	4.57	1	1	0	1	0	1	0	4	0	0	0	0	0	2	1	NSAP
2	263	30	M	0	0	0	36.4	13.54	88.8	0.04	1	0	0	0	1	0	1	10	0	1	1	1	0	1	3	Perforated appendicitis
2	264	81	F	0	0	0	36.5	10.61	67.5	6.45	0	1	0	1	0	1	1	12	0	1	1	1	0	1	3	Perforated appendicitis
2	265	47	M	0	0	0	36.5	8.03	69.2	4.26	0	1	0	0	1	0	1	12	1	1	0	0	0	1	3	Perforated appendicitis
2	266	30	F	1	1	1	36.4	14.35	79.7	0.05	1	0	1	0	0	0	1	8.5	0	1	0	0	0	1	2	Appendicitis
2	267	33	F	1	1	0	37	15.39	84.5	1.28	1	0	1	0	1	1	1	9	0	1	0	0	0	1	2	Appendicitis
2	268	38	F	1	1	1	36.7	16.35	88	4.2	1	0	0	0	1	1	1	14	1	1	1	1	0	1	3	Perforated appnedicitis
2	269	30	F	0	0	1	36	11.1	72.6	5.14	1	0	0	1	0	1	0	6	0	1	0	0	0	2	1	Diverticulitis
2	270	56	F	0	0	0	36.1	6.3	58.7	0.37	0	0	0	0	0	0	1	9	1	1	0	0	0	1	2	Appendicitis
2	271	31	F	0	1	1	36.3	9.2	74.1	0.06	1	0	1	1	1	1	1	9	1	1	0	0	0	1	2	Appendicitis
2	272	29	M	0	1	1	36.6	7	72.4	1.75	1	0	1	0	1	1	1	12	0	0	0	0	0	1	2	Appendicitis
2	273	23	M	1	1	1	36.3	18.1	85	2.32	1	1	0	1	1	1	1	13	0	1	0	0	0	1	2	Appendicitis
2	274	19	F	0	1	0	36.5	14.2	88.7	0.07	0	0	1	0	0	0	1	11	1	1	0	0	0	1	2	Appendicitis
2	275	16	M	0	0	0	36.5	5.4	63.6	9.34	0	0	0	0	0	0	0	5	0	0	0	0	0	2	1	Terminal ileitis
2	276	16	M	0	0	0	38	14.2	79.6	4.99	0	0	0	1	0	1	1	11	0	1	1	1	0	1	3	Perforated appendicitis
2	277	41	M	1	0	0	37.5	11.4	73.3	5.35	0	0	0	0	0	0	0	5	0	0	0	0	0	2	1	Terminal ileitis
2	278	16	F	0	0	0	36.4	14.5	74.2	0.23	1	1	1	1	0	1	1	7	0	0	0	0	0	1	2	Appendicitis
2	279	64	M	0	0	0	38	22.2	81	15.07	1	0	0	1	0	1	1	13	1	1	1	1	0	1	3	Perforated appendicitis
2	280	21	M	0	0	1	36.5	9.7	70.8	2.8	1	0	0	0	0	1	1	11	0	1	1	1	1	1	3	Perforated appendicitis
2	281	22	F	0	0	0	36.6	10.2	77.1	3	1	0	1	1	1	1	0	5	0	0	0	0	0	2	1	PID
2	282	39	M	0	0	0	36.5	8.5	52.4	0.06	1	0	1	0	0	1	0	5	0	0	0	0	0	2	1	Rt. ureteric stone
2	283	35	F	0	0	0	37.4	78.4	84.3	4.49	0	0	1	0	1	0	1	8	0	1	0	0	0	1	2	Appendicitis
2	284	42	M	0	0	0	36.6	9.9	70.3	2.04	0	0	0	0	1	1	1	10	1	1	0	0	0	1	2	Appendicitis
2	285	23	F	1	1	0	36.7	9.9	76.7	0.56	0	0	1	1	1	0	1	10	1	1	0	0	0	1	2	Appendicitis
2	286	61	M	0	0	1	36.9	11.2	73	5.22	0	1	0	1	1	0	0	12	0	1	0	1	0	1	3	Perforated appendicitis
2	287	59	M	0	0	0	36.6	14.3	88.8	0.87	1	0	0	1	0	1	1	15	0	1	1	1	0	1	3	Perforated appendicitis
2	288	44	F	0	0	0	37.6	23.2	84	18.69	1	0	1	0	0	1	0	5	0	0	0	0	0	2	1	Rt. APN
2	289	31	M	0	0	0	36.7	9.6	76.2	0.07	1	0	1	0	1	1	1	11.5	1	1	0	0	0	1	2	Appendicitis
2	290	12	M	0	1	0	37.5	12.9	82.4	6.18	1	0	1	0	0	0	0	5	0	0	0	0	0	2	1	Unspecific colitis
2	291	47	F	0	1	1	37.9	8.7	90.4	11.94	1	1	1	0	1	0	1	13	0	1	1	1	1	1	3	Perforated appendicitis
2	292	23	F	0	1	0	36.6	19	78.5	0.05	0	0	1	0	1	1	1	8	0	1	0	0	0	1	2	Appendicitis
